# Supplementary material for: The bulb retouchers in the Levant: New insights into Middle Palaeolithic retouching techniques and mobile tool-kit composition
Source: PLoS One. 2019 Jul 5;14(7):e0218859. doi: 10.1371/journal.pone.0218859 (PMC6611594; doi:10.1371/journal.pone.0218859)
Supplement: S1 Data — (XLSX) [file pone.0218859.s007.xlsx]

## Sheet: Nesher Ramla
Basket n	Piece n	Unit	Raw material	Fragmentation	Fire	Blank category	Butt type	Amount of cortex	Maximum lenght (mm)	Max width (mm)	Max thikness (mm)	Axis lenght (mm)	Axis width (mm)	Weight (g)	edge resharpening	Retouch	Typology	Marks area shape	Marks density	Marks number	Diameter of scar field lenght (mm)	Diameter of scar field width (mm)	Distance from striking platform (mm)	Abrasion	n of utilized areas	Type of retouching
3515	9	II B	non-mishash	complete	No	Levallois flake	highly facetted	0	72	56	8	70	52	34		X	double convex sidescraper	linear	medium	11-25	13	10	14		1	not diagnostic
3359	11	II B	mishash	complete	No	NBK flake right	highly facetted	1-25%	94	74	20	94	74	120				cluster	medium	11-25	8	5	8		1	parallel
3202	10	II B	eocenic	complete	No	Levallois flake	dihedral	0	49	40	8	46	35	14		X	mousterian point	cluster	medium	11-25	12	13	4		1	PDSM
2118	1	II A	eocenic	complete	No	indeterminate cause retouch	removed	1-25%	56	36	12	56	36	22		X	mousterian point	cluster	high	more	19	20	0		1	not diagnostic-patinated
2854	22	II B	indeterminate	complete	No	Levallois flake	chapeau de gendarme	0	67	47	10	60	45	29		X	simple convex sidescraper	cluster	medium	more	13	9	1		1	PDSM
3119	42+34+35	I	mishash	distally broken	No	NBK flake left	half chapeau de gendarme	1-25%		38	8		38			X	simple convex sidescraper	linear	low	1-10	5	9	5		1	parallel uncertain
3016	6	II B	non-mishash	complete	No	Levallois flake	chapeau de gendarme	1-25%	72	34	13	72	34	32		X	mousterian point	linear	medium	11-25	13	8	1		1	not diagnostic
3865	5	II B	non-mishash	complete	No	Levallois flake	highly facetted	0	57	30	7	57	30	13		X	dejetè sidescraper	cluster	medium	more	14	11	3		1	perpendicular
2709	4	II B	non-mishash	complete	No	Flake	cortical	51-75%	57	31	13	56	31	22		X	simple concave sidescraper	cluster	medium	11-25	12	10	3		1	perpendicular
2209	11	II A	non-mishash	complete	No	NBK flake right	plain and cortical	26-50%	64	26	14	64	26	24		X	simple straight sidescraper	linear	medium	11-25	8	5	8		1	PDSM
1800	5	II A	mishash	complete	No	Flake	dihedral	26-50%	51	34	10	50	34	19		useweare?		sparse	low	1-10	10	7	9		1	not diagnostic
3354	8	II B	mishash	complete	No	NBK flake left	cortical	1-25%	42	29	7	42	29	13				linear	medium	11-25	8	6	5		1	perpendicular
2637	10	II B	mishash	distal+lateral breakage	No	Flake	facetted	1-25%			14					useweare?		linear	low	1-10	11	8	11		1	perpendicular
1878	2	II A	non-mishash	complete	No	Levallois flake	dihedral	0	59	47	10	56	41	23		X	mousterian point	cluster	medium	11-25	11	9	3		1	perpendicular uncertain
1904	3	II A	mishash	complete	No	Levallois flake	chapeau de gendarme	0	43	41	4	42	32	8		X	simple straight sidescraper	sparse	low	1-10	7	8	8		1	not diagnostic
3521	5	II B	non-mishash	complete	No	scraper resharpening flake	dihedral	1-25%	64	37	11	64	37	29		X	simple convex sidescraper	cluster	high	11-25	11	7	11		1	not diagnostic
656	3+2+658/2	I	non-mishash	laterally broken	No	Levallois flake	chapeau de gendarme	0	67	40	6	67	40			X	mousterian point	linear	high	11-25	14		10		1	PDSM
2857	8	II B	mishash	complete	No	Levallois flake	chapeau de gendarme	0	56	28	13	28	56	22		X	transversal convex sidescraper	cluster	low	1-10	7	9	7		1	PDSM
2462	17	II A	non-mishash	complete	No	Levallois flake	chapeau de gendarme	0	71	40	10	71	40	25		X	mousterian point	cluster	high	more	11	17	10		1	parallel uncertain
3502	10	II B	mishash	laterally broken	No	Levallois flake	dihedral	0	48		6	48				X	convergent convex sidescraper	linear	high	more	11	11	6		1	perpendicular uncertain
2005	4	II A	non-mishash	complete	No	Levallois flake	chapeau de gendarme	0	77	58	7	76	54	38	X	X	convergent convex sidescraper	linear	low	11-25	15	10	4		1	parallel uncertain
2737	1	II B	non-mishash	complete	No	Levallois flake	half chapeau de gendarme	0	56	36	10	55	35	24		X	mousterian point	cluster	medium	11-25	12	10	8		1	perpendicular
3018	31	II B	mishash	complete	No	Levallois flake	highly facetted	0	39	34	4	37	27	8		X	simple straight sidescraper	cluster	medium	11-25	9	7	4		1	PDSM
905	1	I	mishash	complete	No	Levallois flake	highly facetted	0	50	32	8	50	32	15	X	X	simple convex sidescraper	sparse	medium	11-25	10	7	2		1	perpendicular
3392	16	II B	mishash	complete	No	kombewa flake	dihedral	0	72	39	18	72	39	47		X	simple straight sidescraper	cluster	low	1-10	6	8	10		1	parallel
3436	1	II B	mishash	complete	No	Blade	indeterminate	1-25%	78	57	19	77	60	83		X	alterne sidescraper	unique	high	more	16	30		X	1	parallel
2953	38	II B	eocenic	complete	No	CTE debordant	facetted	0	52	32	9	52	32	23		X	convergent convex sidescraper	cluster	high	more	22	17	1		1	PDSM
3002	45	I	mishash	distal+lateral breakage	No	Levallois flake	chapeau de gendarme	0			7					X	broken tool	linear	high	more	8	10	7		1	parallel
363	4	I	eocenic	complete	No	Levallois point	chapeau de gendarme	0	60	44	7	60	44	21		X	retouched Levallois point	sparse	low	1-10	8	10	5		1	perpendicular uncertain
2152	9	II A	eocenic	complete	No	Levallois flake	half chapeau de gendarme	0	68	36	10	66	37	28		X	convergent convex sidescraper	cluster	low	1-10	5	5	11		1	PDSM
3149	21	II B	mishash	complete	No	Levallois flake	half chapeau de gendarme	0	51	37	8	51	37	19		X	mousterian point	linear	high	more	15	8	4		1	parallel uncertain
3106	1	II B	mishash	complete	No	CTE debordant	facetted	0	64	37	15	64	37	35		X	dejetè sidescraper	cluster	high	more	20	16	6		1	parallel
3350	1	II B	non-mishash	complete	No	kombewa flake	highly facetted	1-25%	72	47	8	67	46	34		X	simple convex sidescraper	cluster	medium	11-25	10	7	4		1	not diagnostic-glue
3327	36	II B	eocenic	complete	No	Levallois flake	highly facetted	0	61	35	13	61	35	35		X	mousterian point	cluster	medium	11-25	7	8	7	X	1	PDSM
3467	4	II B	mishash	complete	No	Flake	plain	26-50%	61	26	12	61	26	24		X	simple convex sidescraper	linear	high	more	9	16	6		1	PDSM
3430	13	II B	non-mishash	complete	No	NBK flake right	plain	1-25%	55	29	7	53	30	12				linear	medium	11-25	18	6	1		1	parallel
3451	12	II B	mishash	complete	No	Flake	plain and cortical	1-25%	46	38	11	46	38	21		X	simple convex sidescraper	cluster	low	1-10	7	10	6		1	PDSM
3460	29	II B	mishash	complete	No	NBK flake right	facetted	1-25%	53	27	9	51	27	14	X	X	simple convex sidescraper	linear	medium	11-25	11	11	7		1	parallel
3327	22	II B	non-mishash	complete	No	Levallois flake	chapeau de gendarme	0	43	28	10	29	42	13		X	dejetè sidescraper	cluster	medium	11-25	9	8	9		1	parallel uncertain
3299	15	II B	eocenic	distally broken	No	Flake	facetted and cortical	26-50%		33	12		33			X	simple straight sidescraper	cluster	low	1-10	7	3	1		1	PDSM
3255	17	II B	mishash	complete	No	CTE debordant	facetted	0	76	39	12	59	47	38		X	simple convex sidescraper	cluster	medium	11-25	8	8	11	X	1	perpendicular uncertain
3286	52	II B	non-mishash	complete	No	Levallois flake	highly facetted	0	65	39	6	63	37	19		X	simple straight sidescraper	cluster	medium	11-25	9	7	18		1	not diagnostic
3290	36	II B	mishash	laterally broken	No	Levallois flake	chapeau de gendarme	0	51	35	7	49	35			X	mousterian point	linear	high	more	15	9	5		1	parallel
3179	35	II B	non-mishash	distally broken	No	NBK flake left	plain	1-25%		25	12		25			X	simple straight sidescraper	linear	high	more	15	9	3		1	parallel
3179	31	II B	eocenic	complete	No	CTE debordant	half chapeau de gendarme	1-25%	56	38	8	55	37	21		X	simple convex sidescraper	cluster	medium	11-25	10	8	6		1	perpendicular uncertain
3182	15	II B	mishash	complete	No	Levallois flake	facetted and cortical	1-25%	55	29	11	55	29	19		X	mousterian point	linear (bulb right) cluster (ventral left)	medium (bulb right) low (ventral)	11-25 and 1-10	17	9	3		2	parallel
3216	30	II B	mishash	complete	No	CTE debordant	facetted	0	67	34	11	64	34	29		X	simple convex sidescraper	cluster	high	more	9	11	6		1	parallel
3243	7	II B	non-mishash	complete	No	CTE debordant	facetted	1-25%	73	51	17	72	44	48		X	simple convex sidescraper	cluster	medium	more	26	8	17		1	parallel
3253	41	II B	mishash	complete	No	Flake	removed	1-25%	59	36	9	59	36	25		X	double straight sidescraper	linear	medium	11-25	9	6			1	PDSM
3035	12	II B	non-mishash	distally broken	No	Levallois flake	chapeau de gendarme	0		52	6		52			X	broken tool	cluster	medium	11-25	12	10	5		1	parallel
3069	20	II B	mishash	complete	No	Flake	dihedral	51-75%	68	36	16	64	36	39		X	simple convex sidescraper	cluster	high	more	16	13	2		1	parallel uncertain
3052	7	II B	mishash	distally broken	No	Flake	plain	1-25%		22	7		22			X	simple convex sidescraper	linear	low	11-25	20	12	3		1	parallel
2946	34	II B	eocenic	complete	No	Levallois flake	half chapeau de gendarme	0	56	43	6	56	43	21		X	mousterian point	cluster	medium	11-25	8	8	10		1	PDSM
x	19	II B	mishash	laterally broken	No	Levallois flake	facetted	0	43	38	10	43	38	15		X	mousterian point	linear	high	more	17	11	2		1	perpendicular uncertain
1719	88+133	II B	eocenic	complete	No	Levallois flake	facetted	0	55	31	9	54	36	17		X	retouched flake	sparse and cluster	low (proximal) medium (distal)	1-10 and 11-25	6	7	4		2	PDSM
1351	37	II B	mishash	distally broken	No	Flake	cortical	26-50%		46	13		39			X	retouched flake	cluster	medium	11-25	12	13	4		1	not diagnostic
1351	31	II B	non-mishash	complete	No	Levallois flake	highly facetted	0	56	29	8	56	29	17		X	mousterian point	linear	high	11-25	8	8	4		1	PDSM
864	70	II B	eocenic	complete	No	Levallois flake	half chapeau de gendarme	0	69	40	8	69	40	34		X	mousterian point	cluster	high	more	14	12	0		1	parallel uncertain
963	28	II B	mishash	complete	No	Flake	plain	0	52	28	10	47	32	18		X	double convex sidescraper	cluster	low	1-10	7	11	11		1	PDSM
1114	46	II B	non-mishash	complete	No	Levallois flake	half chapeau de gendarme	0	75	47	12	75	47	43		X	mousterian point	linear	low	11-25	14	8	11		1	parallel
1114	32	II B	non-mishash	complete	No	Levallois flake	chapeau de gendarme	0	57	42	11	52	43	27	X	X	converegnt straight sidescraper	cluster	medium	11-25	14	16	3		1	PDSM
1114	131	II B	mishash	complete	No	Levallois flake	facetted and cortical	1-25%	53	31	10	39	39	15		X	simple convex sidescraper	linear	high	more	11	12	2		1	perpendicular
2952	39	II B	mishash	complete	No	Levallois point	chapeau de gendarme	0	67	55	6	67	55	19		X	notch	cluster	medium	more	13	11	0	X	1	perpendicular
3644	6	II B	non-mishash	complete	No	kombewa flake	dihedral	26-50%	75	36	19	75	36	34	X	X	simple convex sidescraper	cluster	medium	11-25	14	10			1	parallel uncertain
3107	2	II B	non-mishash	complete	No	Flake	facetted	26-50%	68	39	11	68	39	29		X	double convex sidescraper	cluster	medium	11-25	15	16	7		1	perpendicular uncertain
3031	14	II B	mishash	complete	No	Levallois flake	dihedral	0	50	25	11	50	25	15		X	convergent convex sidescraper	cluster	medium	11-25	12	6	4		1	PDSM
3024	32	II B	mishash	complete	No	kombewa flake	facetted	1-25%	50	27	9	46	30	13		X	retouched flake	sparse and cluster	low (ventral) medium (dorsal)	1-10 and 11-25	10	11	1		2	PDSM
3046	12	II B	mishash	complete	No	NBK flake left	plain	26-50%	64	37	13	64	37	37		X	simple convex sidescraper	linear	low	1-10	14	5	0		1	PDSM
3223	38	II B	mishash	complete	No	Levallois flake	chapeau de gendarme	0	40	37	6	38	38	12		X	simple convex sidescraper+denticulate	cluster	high	more	13	16	2		1	PDSM
1134	1	I	mishash	laterally broken	No	Flake	facetted	26-50%	55		9	49			X	X	retouched flake	sparse	low	1-10	7	7	8		1	perpendicular uncertain
3089	14	II B	non-mishash	distal+lateral breakage	No	Flake	highly facetted	1-25%		38	8		38			X	simple straight sidescraper	linear	low	1-10	9	4	6		1	PDSM
4705	16	II B	non-mishash	complete	No	Levallois flake	chapeau de gendarme	0	45	35	7	44	35	13		X	mousterian point	cluster	high	more	11	11	3		1	PDSM
2133	14	II A	mishash	complete	No	Levallois point	chapeau de gendarme	0	60	39	7	60	39	18		X	retouched Levallois point	sparse	low	1-10	12	7	1		1	perpendicular
2638	23	II B	non-mishash	distally broken	No	Flake	dihedral	1-25%		31	6		48			X	dejetè sidescraper	cluster	low	1-10	7	7	7		1	perpendicular uncertain
3308+3321	5+8	II B	non-mishash	distally broken	No	Levallois flake	highly facetted	0			8		40			X	mousterian point	linear	medium	11-25	12	7	1		1	parallel uncertain
3166	30	II B	non-mishash	complete	No	Blade	convex facetted	51-75%	81	40	14	79	38	49		X	simple straight sidescraper	sparse	low	1-10	3	3	10		1	parallel
3307	10	II B	non-mishash	complete	No	Levallois flake	chapeau de gendarme	0	67	38	12	67	38	24		X	mousterian point	sparse	medium	11-25	10	10	7		1	PDSM
3477	1	II B	mishash	complete	No	Levallois flake	chapeau de gendarme	0	55	36	8	55	36	16		X	mousterian point	sparse	low	1-10	15	9	8		1	parallel uncertain
2749	33	II B	mishash	laterally broken	No	Levallois flake	chapeau de gendarme	0			8	51				X	truncation	cluster	low	1-10	6	5	11		1	PDSM
3111	31	II B	mishash	complete	No	Flake	half chapeau de gendarme	0	51	43	9	49	40	23		X	convergent convex sidescraper	cluster	low	1-10	10	9	10		1	not diagnostic
2558	17	II B	mishash	complete	No	kombewa flake	facetted	0	58	29	9	58	29	17		X	simple convex sidescraper	sparse	low	1-10	11	11	0		2	parallel
579	1	I	non-mishash	complete	No	Levallois point	chapeau de gendarme	1-25%	43	34	4	43	34	7		X	retouched Levallois point	sparse	low	1-10	2	5	5		1	parallel uncertain
3457	11	II B	mishash	complete	No	NBK blade right	highly facetted	1-25%	54	24	9	54	24	14		X	simple convex sidescraper	sparse	low	1-10	5	4	5		1	PDSM
2437	11	II B	non-mishash	complete	No	indeterminate cause retouch	facetted	0	48	24	8	48	24	12		X	mousterian point	sparse	low	1-10	2	4	5		1	PDSM
3408	16	II B	mishash	complete	No	Levallois flake	half chapeau de gendarme	0	75	39	6	75	39	28		X	convergent convex sidescraper	sparse	low	1-10	7	8	10		1	perpendicular uncertain
1788	8	II A	non-mishash	complete	No	Flake	convex facetted	26-50%	71	45	11	71	45	39		X	converegnt straight sidescraper	cluster	low	11-25	10	7	5		1	PDSM
3052	5	II B	non-mishash	complete	No	Flake	plain	26-50%	62	48	10	53	50	36		X	simple convex sidescraper	sparse	low	1-10	3	4	11		1	not diagnostic
2064	20	II A	mishash	complete	No	Levallois flake	chapeau de gendarme	0	53	41	8	52	42	19		x	mousterian point	cluster	low	1-10	3	5	9		1	parallel
3918	10	II B	non-mishash	complete	No	Levallois flake	half chapeau de gendarme	0	56	47	6	47	52	20		X	denticulate	cluster	low	1-10	6	10	6		1	perpendicular uncertain
3737	42	II B	mishash	complete	No	NBK flake right	highly facetted	1-25%	57	46	13	56	50	34				sparse	low	1-10	2	3	9		1	parallel
3142	5	II B	mishash	complete	No	Levallois flake	chapeau de gendarme	0	63	52	6	63	52	24		X	mousterian point	sparse	low	1-10	4	9	9		1	PDSM
3145	12	II B	mishash	distally broken	No	Levallois flake	highly facetted	0			8		40			x	simple straight sidescraper	linear	medium	11-25	6	4	5		1	PDSM
1990	108	II B	non-mishash	complete	No	Levallois flake	highly facetted	1-25%	64	32	6	64	32	15	X	X	simple convex sidescraper	cluster	low	1-10	7	4	1	X	1	parallel
x	54	II B	mishash	complete	No	Levallois flake	half chapeau de gendarme	0	54	36	7	49	47	19		X	dejetè sidescraper	sparse	low	1-10	6	5	11	X	1	perpendicular
x	31	II B	non-mishash	complete	No	Levallois flake	plain	1-25%	59	33	9	58	29	17		X	simple straight sidescraper	sparse	medium	11-25	13	6	8		1	perpendicular uncertain
1077	46	II B	non-mishash	complete	No	Flake	plain	26-50%	52	32	8	51	33	19		X	mousterian point	cluster	medium	11-25	11	16	6		1	PDSM
1260	102	II B	mishash	distally broken	No	CTE debordant	plain	0			14		27			X	simple straight sidescraper	cluster	low	1-10	10	12	5		1	PDSM
746	105	II B	eocenic	complete	No	indeterminate cause retouch	highly facetted	0	44	22	8	37	26	8		X	converegnt straight sidescraper	linear	low	1-10	9	9	3		1	perpendicular
1753	6+8	II A	eocenic	laterally broken	No	CTE debordant	highly facetted	1-25%	67	50	10	67	50			X	broken tool	sparse	medium	11-25	14	9	2		1	parallel
2956	20	II B	eocenic	complete	No	Levallois flake	facetted	0	67	43	15	67	43	38		X	simple convex sidescraper	cluster	low	1-10	9	6	7		1	PDSM
3055	31	II B	non-mishash	complete	No	CTE debordant	facetted	0	69	38	13	67	41	40	X	X	simple convex sidescraper	sparse	medium	11-25	18	16	2	X	1	parallel
2663	7	II B	mishash	complete	No	Levallois flake	facetted	0	59	50	9	59	50	27		X	mousterian point	cluster	low	1-10	11	11	4		1	PDSM
3295	22	II B	non-mishash	complete	No	Blade	facetted	76-99%	65	23	8	61	25	15		X	simple convex sidescraper	linear	low	1-10	6	6	6		1	parallel
3528	25	II B	non-mishash	complete	No	CTE partially debordant	broken	1-25%	70	30	9	70	30	24		X	convergent convex sidescraper	sparse	low	1-10	22	12	0		2	perpendicular uncertain
3443	2	II B	non-mishash	complete	No	Levallois flake	facetted	0	73	59	15	69	57	58		X	simple convex sidescraper	sparse	low	1-10	10	11	11		1	not diagnostic
3338	7	II B	mishash	complete	No	indeterminate cause retouch	removed	0	42	35	13	37	42	18	X	X	simple straight sidescraper	linear	medium	11-25	12	18	7		1	perpendicular uncertain
3250	39	II B	non-mishash	distally broken	No	Flake	facetted	0			11					X	broken tool	linear	medium	11-25		12	9		1	not diagnostic
3228	8	II B	indeterminate	distal+lateral breakage	X	Flake	indeterminate	0			14							indet	medium	11-25					1	not diagnostic-burnt
3241	4	II B	mishash	complete	No	Flake	facetted and cortical	1-25%	68	34	11	68	34	28		X	mousterian point	sparse	low	1-10	9	10	5		1	parallel uncertain
3166	27	II B	non-mishash	complete	No	NBK flake right	facetted	1-25%	57	39	11	57	39	16		X	simple convex sidescraper	linear	low	1-10	5	8	12		1	perpendicular
3403	19	II B	mishash	complete	No	Levallois flake	convex facetted	1-25%	47	34	10	43	44	20		X	simple convex sidescraper	cluster	low	1-10	5	4	8	X	1	perpendicular uncertain
3018	10	II B	non-mishash	complete	No	Levallois flake	chapeau de gendarme	0	56	40	7	55	41	21		X	double convex sidescraper	linear	low	1-10	11	7	10		1	parallel uncertain
	2012	III	mishash	complete	No	Levallois flake		0	92	53	12	91	53	77	X	X	simple convex sidescraper	linear	low	1-10	3	4	2	X	1	perpendicular uncertain
4679	1	III	non-mishash	complete	No	Levallois flake	facetted	0	59	49	6	59	47	19		X	simple straight sidescraper	cluster	high	more	9	3	11		1	not diagnostic
	5	III	mishash	complete	No	Levallois flake	facetted	0	49	38	10	49	36	19	X	X	simple convex sidescraper	sparse	low	1-10	5	4	5		1	not diagnostic
3674	11	III	eocenic	complete	No	Levallois flake	highly facetted	0	40	36	9	35	35	13		X	dejetè sidescraper	cluster	high	11-25	8	6	1		1	parallel uncertain
4082	15	III	mishash	complete	No	Flake	facetted	0	65	38	16	59	52	32	X	X	simple convex sidescraper	cluster	medium	11-25	7	7	6		1	not diagnostic
4006	13	III	non-mishash	complete	No	PE 75-99 %	plain	76-99%	46	39	19	44	38	21		useweare?		cluster	low	1-10	5	8	3		1	perpendicular uncertain
4405b	11	III	non-mishash	distally broken	No	Flake	facetted	1-25%			11					X	simple convex sidescraper	cluster	high	more	5	5	3		1	parallel
8354	15	III	non-mishash	complete	No	Flake	facetted	1-25%	49	29	10	49	30	14		X	simple concave sidescraper	cluster	low	1-10	7	5	2		1	parallel
4241	3	III	mishash	distally broken	No	PE 75-99 %	cortical	76-99%			12							cluster	low	11-25	9	2	6		1	perpendicular
3874	4	III	mishash	distally broken	No	PE 25-75 %	removed	51-75%			13					X	broken tool	sparse	low	1-10	4	2			1	parallel
	337	III	eocenic	complete	No	CTE general	facetted	0	77	45	15	77	45	38	X	X	simple convex sidescraper	cluster	high	more	6	7	1		1	not diagnostic
4254	7	III	eocenic	complete	No	Levallois flake	convex facetted	0	68	47	7	68	45	26	X	X	convergent convex sidescraper	linear	medium	11-25	8	4	1		1	not diagnostic
4240	6	III	mishash	complete	No	PE 25-75 %	plain	51-75%	42	34	14	32	42	16		X	sidescraper on ventral face	sparse	low	1-10	7	3	2		1	perpendicular
3166	5	II B	mishash	complete	No	Flake	plain	76-99%	53	48	10	52	46	32		X	simple convex sidescraper	cluster	low	1-10	12	10	5		1	not diagnostic
3197	32	II B	non-mishash	complete	no	CTE partially debordant	facetted and cortical	1-25%	74	44	9	65	52	37		X	simple convex sidescraper+retouched flake	linear	low	1-10	8	10	8		1	not diagnostic
2804	13	II B	non-mishash	complete	no	Levallois flake	half chapeau de gendarme	0	61	35	8	59	33	19		X	mousterian point	sparse	low	11-25	11	15	0	X	1	not diagnostic
2466	8	II B	mishash	distally broken	No	CTE debordant	dihedral	0	51	29	7	50	28			X	simple convex sidescraper	linear	low	1-10	8	5	4		1	perpendicular
963	35	II B	mishash	complete	no	NBK flake right	facetted	1-25%	67	28	8	67	28	16		X	simple convex sidescraper	cluster	low	1-10	3	2	10		1	parallel
3142	14	II B	non-mishash	distally broken	No	Levallois flake	convex facetted	1-25%		33	7		33			X	double convex sidescraper	cluster	low	1-10	10	7	7		1	PDSM
2622	15	II B	eocenic	complete	no	CTE debordant	convex facetted	0	70	35	9	69	37	26		X	mousterian point	sparse	low	1-10	5	7	4		1	PDSM
2823	8	II B	eocenic	complete	no	Levallois flake	chapeau de gendarme	0	53	42	7	50	39	22		X	mousterian point	linear	low	1-10	8	4	5		1	no use-wear study
2990	29	II B	mishash	distally broken	No	Flake	facetted	51-75%		41	15		41			useweare?		sparse	medium	11-25	19	12	2		1	no use-wear study
2770	10	II B	mishash	laterally broken	No	Flake	half chapeau de gendarme	0	49		7	46				X	simple convex sidescraper	sparse	low	1-10	8	7	5		1	no use-wear study
2891	26	II B	mishash	distally broken	No	Blade	plain	1-25%		28	13		28			X	simple straight sidescraper	linear	low	1-10	10	4	6		1	no use-wear study
2884	2	II B	mishash	complete	no	CTE partially debordant	half chapeau de gendarme	0	56	37	7	54	42	23				cluster	low	1-10	10	5	2		1	no use-wear study
2881	1	II B	mishash	distally broken	No	NBK flake left	facetted	1-25%		54	16		54			X	simple convex sidescraper	cluster	medium	11-25	11	9	7		1	no use-wear study
3046	13	II B	non-mishash	complete	no	Levallois blade	facetted	0	68	32	10	68	32	27		X	convergent convex sidescraper	sparse	low	1-10	12	7	8		1	no use-wear study
2911	9	II B	mishash	complete	no	Levallois flake	chapeau de gendarme	0	55	49	7	50	54	22		X	retouched flake	sparse	low	1-10	9	5	0		1	no use-wear study
3145	8	II B	mishash	complete	no	Blade	cortical	1-25%	70	25	13	70	25	23		X	simple convex sidescraper+retouched blade	sparse	low	1-10	5	10	6		1	no use-wear study
346	5+6+7	I	non-mishash	distal+lateral breakage	No	CTE debordant	broken	0		27	10		27			X	simple straight sidescraper	indet	low				10		1	PDSM
3256	41	II B	mishash	complete	no	CTE debordant	facetted	0	56	39	7	42	48	19		X	simple convex sidescraper	cluster	high	more	10	12	0		1	PDSM
2183	8	II A	non-mishash	distally broken	No	NBK flake right	half chapeau de gendarme	1-25%			10					X	BROKEN TOOL	cluster	medium	11-25	20	16	6		1	not diagnostic
2898	14	II B	mishash	complete	no	NBK flake left	facetted	1-25%	44	42	18	43	40	34		X	simple convex sidescraper	sparse	low	1-10	15	7	2		1	no use-wear study
3436	2	II B	mishash	complete	no	Blade	facetted	0	63	55	16	54	60	53		X	alterne sidescraper	cluster	high	more	29	26	26		1	not diagnostic
2874	13	II B	non-mishash	laterally broken	No	nahr ibrahim	removed	0	39		8	36						cluster	high	more					1	no use-wear study
2631	1	II B	non-mishash	laterally broken	No	Flake	facetted	0	63		17	56				X	simple convex sidescraper	cluster	medium	11-25			5		1	not diagnostic
2131	1	II A	non-mishash	complete	no	Blade	facetted	26-50%	56	24	13	55	24	24		X	simple straight sidescraper	sparse	low	1-10	6	4	6		1	PDSM
2757	12	II B	non-mishash	complete	no	nahr ibrahim	removed	0	47	42	13	44	41	27				sparse	low	1-10					1	no use-wear study
4718	8	III	non-mishash	complete	no	Levallois flake	facetted	0	67	36	9	64	39	25		X	double convex sidescraper	linear	low	1-10					1	PDSM
7927	13	III	non-mishash	complete	no	Levallois flake	convex facetted	0	45	34	13	40	33	23		X	alternate sidescraper	linear	medium	11-25					1	not diagnostic
7105	1	III	mishash	complete	no	Flake	cortical	0	61	49	17	58	50	48		X	reharpened sidescraper	linear	medium	11-25					1	parallel
5528	14	III	non-mishash	complete	no	NBK flake right	facetted	0	49	41	9	49	41	17				sparse	low	1-10				X	1	perpendicular
3969	14	II B	mishash	distally broken	No	NBK flake right	plain	1-25%			8							cluster	low	1-10	7	8	8		1	no use-wear study
2856	20	II B	mishash	complete	no	Flake	removed	1-25%	84	50	23	77	50	92		X	simple convex sidescraper	sparse	low	1-10	13	10			1	no use-wear study
3250	57	II B	non-mishash	complete	no	Flake	facetted	1-25%	103	55	19	103	55	109		X	convergent convex sidescraper	cluster	low	1-10	7	11	4		1	no use-wear study
963	7	II B	non-mishash	distally broken	No	Levallois flake	highly facetted	0		32	8		32			X	double convex sidescraper	sparse	low	1-10	9	7	4		1	no use-wear study
3218	17	II B	mishash	distally broken	No	core on flake	removed	76-99%		36	9		36					sparse	low	1-10					1	no use-wear study

## Sheet: Quneitra
Artefact ID	Excavation area	Raw material	Axis lenght (mm)	Axis width (mm)	Thickness (mm)	Max lenght (mm)	Retouch	Typology
4423	B	flint	46	41	18	52	x	double convex side-scraper
5125	B	flint	40	33	11	41	x	single convex side-scraper
5219	B	flint	34	28	8	35	x	retouched flake
4558	B	flint	38	41	13	45	x	notch
5503	B	flint	23	35	7	35	x	single convex side-scraper
6073	B	flint	42	41	9	47		Flake
6169	B	flint	59	39	8	54	x	convergent convex side-scrapers
6537	B	flint	46	25	9	46	x	denticulate
11118	B	flint	82	52	7	83		Levallois flake
12839	B	flint	46	48	13	54	x	notch
13762	B	flint	62	42	9	63	x	denticulate
7695	B	flint	31	40	13	40	x	convex transverse side-scraper
2366	B	flint	47	31	11	47	x	convergent convex side-scrapers
